# Supplementary material for: Neutrophil-specific targeting of STAT3 impairs tumor progression via the expansion of cytotoxic CD8+ T cells
Source: Signal Transduct Target Ther. 2025 Aug 30;10:279. doi: 10.1038/s41392-025-02363-z (PMC12398498; doi:10.1038/s41392-025-02363-z)
Supplement: Supplementary file 2 — Dataset 1 [file 41392_2025_2363_MOESM2_ESM.xlsx]

## Sheet: Sheet1
Azurophil granules (Cowland and Borregaard, 2016)	Specific granules (Cowland and Borregaard, 2016)	Gelatinase granules (Cowland and Borregaard, 2016)	Secretory vesicles (Cowland and Borregaard, 2016)	Neutrophil Aging (Casanova-Acebes et al., 2013; Uhl et al., 2016; Zhang et al., 2015)	Necroptosis (GO:0070266)	Phagosomes_maturation _GO_0090382	Chemokines	Neutrophil activation(GO:0042119)	Cell Proliferation (GO:0007049)	Transcription factors	Glycolysis ( Reactome Pathway Database #R-MMU-70171 + GO_0006096)	Oxidative phosphorylation (GO:000619)	gluconeogenesis (GO:0006094)	Fatty acid biosynthesis (GO:0006633)+mmu00061	Toll-like receptor 2 signaling pathway (GO:0034134)	Stimulatory C-type lectin receptor signaling pathway (GO:0002223)	Interferon Signalling (Reactome, R-HSA-913531.3)	TNF receptor signaling pathway (316be05e-6196-11e5-8ac5-06603eb7f303)	Immune suppression	Angiogenesis	Immune_checkpoint	Extracellular Matrix Remodelling
Hexa	Lyz2	Ceacam1	Cd63	Sell	Trpm7	Atp6v0a1	Ccl1	Abr	Mki67	Gata2	Hk1	Dnajc15	Acadm	Acaca	Acod1	Clec4n	Aaas	Adam17	Abca1	Ccl3	Lgals9	Mmp9
Prss57	Lcn2	Mmp8	Mme	Itgam	Tnf	Atp6v0a2	Ccl11	Ptafr	Ranbp1	Irf8	Hk2	Dnajc30	Arpp19	Acacb	Cyba	Klrc1	Adar	Bag4	Acsl4	Ccl4	Cd274	Mmp19
Prtn3	Cyba	Mmp9	Itgam	Itga4	Mlkl	Atp6v0a4	Ccl12	Tyrobp	Spc24	Gfi1	Hkdc1	Sdhaf2	Atf3	Mcat	F2rl1	Klrc2	Arih1	Birc2	Arg2	Cxcl2	Fgl1	Mmp8
Ctsg	Cybb	Itgam	Fut4	Cxcr4	Rbck1	Atp6v0b	Ccl17	Stx11	Anp32b	Cebpa	Gpi1	Nupr1	Atf4	Fasn	Hmgb1	Klrc3	B2m	Birc3	Atf4	Cxcl3	Arg1	Vegfa
Elane	Ncf1	Slc11a1	Fcgr3	Cxcr2	Cyld	Atp6v0c	Ccl19	Bcr	H2afx	Runx1	Pfkl	mt-Co3	Car5a	Oxsm	Irak1	Klrd1	Bst2	Casp8	Atf6	Cxcr4	Arg2	Npr3
Mpo	Ncf4		Cr2	Cd47	Cav1	Atp6v0d1	Ccl2	Syk	Ccne2	Lyl1	Pfkm	mt-Co2	Crtc2	Olah	Lyn	Klre1	Camk2a	Cav1	Atp5mc3	Hif1a	Icoslg	Glul
Ctsc	Ltf		Cybb	Cd24a	Rnf31	Atp6v0d2	Ccl20	Vamp7	Cdc20	Plagl2	Aldoa	Uqcr10	Cry1		Mfhas1	Klri1	Camk2b	Chuk	Cars1	Hk2		Mmp3
	Camp		Mmp25	Tlr4	Ppif	Atp6v0e	Ccl21a	Dnase1	Smc2	Cebpe	Tpi1	Cyct	Cyp2j6	Acsl6	Nod2	Klri2	Camk2d	Cyld	Cd300ld	Hmox1		Lox,
			Slc11a2	Icam1	Peli1	Atp6v0e2	Ccl21b	Dnase1l3	Pmf1	Cebpb	Gapdh	Cycs	Ddb1	Acsl4	Pik3ap1	Klrk1	Camk2g	Fadd	Cd84	Itga7		Hif3a
			Fpr1	Itgax	Fadd	Atp6v1a	Ccl21c	Fcer1g	Cks2	Spi1	Pgk1	Atp7a	Dgat2	Acsl1	Pja2	Plcg2	Cd44	Ikbkb	Clec4d	Itgb1		Lama5
			Scamp1		Ripk3	Atp6v1b1	Ccl22	Pram1	Top2a		Pgam1	Ndufs8	Dgkq	Acsl5	Ripk2	Syk	Ciita	Ikbkg	Clec4e	Lgals3		Fn1
			Vamp2		Trp53	Atp6v1b2	Ccl24	Itgb2	Esco2		Pgam2	Ak4	Eno2	Acsl3	Tirap	Tyrobp	Egr1	Madd	Ctsd	Mmp2		Cdkn1b
			Stxbp4		Birc3	Atp6v1c1	Ccl25	Itgam	Cks1b		Eno1	Ndufc2	Fbp1	Acsbg1	Tlr1		Eif2ak2	Map2k3	Ddit3	Mmp9		Fgfr3
			Cd93		Bok	Atp6v1c2	Ccl26	Cd177	Cenpf		Eno2	Cox7a2	Fbp2	Acsbg2	Tlr2		Eif4a1	Map2k7	Emc2	Rhob		Lamc3
			Cr1l		Ripk1	Atp6v1d	Ccl3	Anxa3	Cdkn3		Pklr	Cox7a1	Foxo1		Tlr6		Eif4a3	Map3k1	Fdft1	Sgpp1
					Tlr3	Atp6v1e1	Ccl4	Myo1f	Tuba1c		Pkm	Pgk1	G6pc		Tnip2		Eif4b	Map3k3	Fth1	Thbs1
					Ipmk	Atp6v1e2	Ccl5		Kif22		Aldob	Mtch2	G6pc2		Trem2		Eif4e	Map3k5	Gpx4	Tnfrsf14
					Birc2	Atp6v1f	Ccl6		Stmn1		Aldoc	Slc25a33	G6pc3				Eif4e2	Map3k7	Hilpda	Tnfrsf23
					Spata2	Atp6v1g1	Ccl7		Smc4		Eno1b	Ndufv3	Gapdh		Atg16l1		Eif4e3	Map4k2	Hmox1	Vegfa
					Map3k7	Atp6v1g2	Ccl8				Eno3	Ndufa10	Gcg		Cd14		Eif4g1	Map4k3	Ifitm1
					Fas	Atp6v1g3	Ccl9				Gapdhs	Uqcc3	Gm10768		Chuk		Eif4g2	Map4k4	Il1b
					Cflar	Atp6v1h	Cklf				Pfkfb1	Myog	Gnmt		Clec7a		Eif4g3	Map4k5	Il6
					Fasl	Cyba	Cx3cl1				Pfkfb2	Myc	Gpd1		Crebbp		Flnb	Nfkb1	Junb
					Slc25a4	Cybb	Cxcl1				Pfkfb3	Ndufs2	Gpd2		Cxcr4		Fxyd1	Nrk	Mt1
					Casp8	Ltf	Cxcl10				Pfkfb4	Cyc1	Gpi1		Egfr		Gbp2	Nsmaf	Myd88
					Pgam5	Nanos2	Cxcl13				Pfkp	Ndufa7	Gpt		Hras		Gbp2b	Prkci	Pcbp1
					Dnm1l	Nanos3	Cxcl15				Ppp2ca	Ndufa12	Hif1a		Hsp90b1		Gbp3	Prkcz	Pcbp2
					Ybx3	Ncf1	Cxcl2				Ppp2cb	Shmt2	Hnf4a		Ikbkb		Gbp4	Rack1	Ptger4
					Pygl	Ncf2	Cxcl3				Ppp2r1a	Coq9	Kat2a		Ikbkg		Gbp5	Rela	Ptgs2
					Itpk1	Ncf4	Cxcl5				Ppp2r1b	Ndufa8	Kat2b		Irak2		Gbp6	Rffl	Rb1
						Nos1	Cxcl9				Ppp2r5d	Vcp	Lep		Irak3		Gbp7	Ripk1	Rpl8
						Rab31						Bid	Nln		Irak4		Grid2	Smpd1	S100a9
						Rab32						Fxn	Nnmt		Irf3		Herc6	Smpd2	Stat3
						Rab34						Ndufv2	Nr3c1		Ly96		Icam1	Sqstm1	Stat6
						Rab43						Tefm	Ogt		Mapk8ip3		Ifi27	Stat1	Steap3
						Rab7						Cox6a1	Pck1		Myd88		Ifi30	Tab1	Tfrc
						Slc11a1						Pgk2	Pck2		Pik3r1		Ifi35	Tab2	Vdac2
						Tcirg1						Ndufs1	Pcx		Rac1		Ifit1	Tnf	Vdac3
						Vamp5						Pde12	Pdk2		Sftpa1		Ifit2	Tnfaip3	Wfdc17
												Stoml2	Per2		Sigirr		Ifit3	Tnfrsf1a	Xbp1
												Rhoa	Pgam2		Socs1		Ifitm1	Tnfrsf1b	XBP1
												Sdhc	Pgk1		Ticam1		Ifitm2	Tnik	ATF4
												Mlxipl	Pgk2		Ticam2		Ifitm3	Tradd	ELF2A
												Ndufb9	Ppara		Tollip		Ifna1	Traf1	ATF6
												Lexm	Ppp4r3a		Trip6		Ifna10	Traf2	EP4
												Pde2a	Ppp4r3b				Ifna14	Txn1	IRE-1
												Msh2	Ptpn2				Ifna16
												Cox7c	Ranbp2				Ifna2
												mt-Co1	Rbp4				Ifna4
												Ndufaf1	Sds				Ifna5
												Apoc3	Sesn2				Ifna6
												Uqcrh	Sirt1				Ifna7
												Ndufb6	Sirt7				Ifnar1
												Abcd1	Slc35b4				Ifnar2
												Taz	Slc39a14				Ifnb1
												Uqcrfs1	Stk11				Ifng
												Uqcc2	Supt20				Ifngr1
												Surf1	Tcf7l2				Ifngr2
												Atp5o	Tpi1				Ip6k2
												Cox5b	Usp7				Irf1
												Cox5a	Wdr5				Irf2
												Cox7a2l	Zfp692				Irf3
												Bdnf					Irf4
												mt-Nd5					Irf5
												Cox6a2					Irf6
												Cox4i1					Irf7
												Actn3					Irf8
												Coq7					Irf9
												Chchd10					Isg15
												Slc25a23					Isg20
												mt-Cytb					Jak1
												mt-Nd2					Jak2
												Cox4i2					Kpna1
												mt-Nd4					Kpna2
												mt-Nd4l					Kpna3
												Dld					Kpna4
												Ppif					Kpna6
												Uqcrc1					Kpna7
												Ndufv1					Kpnb1
												Atp5b					Mapk3
												Uqcrb					Mpg
												Ndufs6					Mx1
												Park7					Mx2
												Ndufb8					Ncam1
												Iscu					Nedd4
												Cdk1					Nup107
												Ccnb1					Nup133
												Uqcrq					Nup153
												Snca					Nup155
												Pink1					Nup160
												Gadd45gip1					Nup188
												Mecp2					Nup205
												Sdha					Nup210
												Sdhd					Nup214
																	Nup35
																	Nup37
																	Nup43
																	Nup50l
																	Nup54
																	Nup58
																	Nup62
																	Nup85
																	Nup88
																	Nup93
																	Nup98
																	Nupl2
																	Oas1b
																	Oas2
																	Oas3
																	Oasl2
																	Pias1
																	Pin1
																	Plcg1
																	Pom121
																	Ppm1b
																	Prkcd
																	Psmb8
																	Ptafr
																	Ptgfrn
																	Ptpn1
																	Ptpn11
																	Ptpn2
																	Ptpn6
																	Rae1
																	Ranbp2
																	Rigi
																	Rnasel
																	Rsad2
																	Samhd1
																	Seh1l
																	Socs1
																	Socs3
																	Sp100
																	Stat1
																	Stat2
																	Sumo1
																	Trim10
																	Trim14
																	Trim17
																	Trim2
																	Trim21
																	Trim25
																	Trim26
																	Trim29
																	Trim3
																	Trim31
																	Trim34a
																	Trim35
																	Trim38
																	Trim46
																	Trim5
																	Trim6
																	Trim62
																	Trim68
																	Trim8
																	Tyk2
																	Uba52
																	Uba7
																	Ube2e1
																	Ube2l6
																	Ube2n
																	Ubg
																	Usp18
																	Vcam1
																	Xaf1

## Sheet: Sheet2
	Rab20	Rab38	Rab39	Rab7	Slamf8	Slc4a7
				STAT5A			Jak1	Jak2	Jak3	Mapk1	Mapk3	Mtor	Stat3	Tyk2
				STAT1
				STAT3
				CSF3R
				LYN
				JAK1
				CSF3
				TYK2
				SYK
				JAK2
				HCK
				SOCS1
				SOCS3
				GRB2
				SHC1
				GAB2
				PTPN11
				KRAS
				CUL5
				ELOB
				RNF7
				UBC
				UBB
				UBA52
				RPS27A
				UBE2D2
				UBE2D1
				UBE2D3
